# Supplementary material for: Impairment of human neural crest cell migration by prolonged exposure to interferon-beta
Source: Arch Toxicol. 2017 Apr 1;91(10):3385–402. doi: 10.1007/s00204-017-1966-1 (PMC5608792; doi:10.1007/s00204-017-1966-1)
Supplement: Supplementary file 1 — Supplementary material 1 (XLSX 577 KB) [file 204_2017_1966_MOESM1_ESM.xlsx]

## Sheet: Table of Content - Sheet 1
Table of Content
This excel file consists of 2 sheets:
	Sheet 1		Table of Content
	Sheet 2-7		Suppl. Table S1 - differentially regulated probe sets (PS) of UKN2 system exposed to Interferon beta
•	Supplementary Table S1
		Data of 5 independent experiments on Affymetrix DNA microarrays of UKN2 test system
		displayed are:
			- gene names of significantly regulated PS in comparison with corresponding control
			- the corresponding fold changes of the PS (<1 = down-regulated; >1 = up-regulated)
			- the adjusted p-values (Benjamini Hochberg adjusted LIMMA t-test)
		Sheet Number			Test System		Substance				compared with:
		Sheet 2			UKN2		500 pM Interferon beta				0.1% BSA in PBS solvent control
		Data are displayed: as principal component analysis (PCA) plot in Fig.5 A(main text) including 100 probe sets with the highest variability among the compounds;
			as bar diagrams in Fig.5 C (main text) including the 20 most significant up- and down-regulated genes.

## Sheet: Suppl. Table 1 - Sheet 2
Supplementary Table S1		500 pM Interferon beta
Probe sets / Gene names	Fold change	adjusted p Value
ADAR	1.97709	<0.001
ADCY7	1.82948	<0.001
AGT	2.03115	0.011
AGTRAP	2.38081	<0.001
AGTRAP	1.85266	0.001
ANKRD45	1.83533	0.014
APOBEC3B	1.93366	0.003
APOBEC3G	9.7527	<0.001
APOL1	3.68389	<0.001
APOL2	3.34463	<0.001
APOL3	3.61016	<0.001
APOL6	5.05383	<0.001
APOL6	17.1132	<0.001
APOL6	7.96884	<0.001
APOL6	7.04481	<0.001
ARHGAP15	1.97781	0.004
ATP10A	6.22736	<0.001
B2M	3.21063	<0.001
B2M	4.87923	<0.001
B2M	5.13915	<0.001
BLZF1	2.16899	0.006
BLZF1	1.90944	0.001
BNIP3	2.22634	0.001
BNIP3	2.15122	<0.001
BST2	23.8387	<0.001
BTC	2.16544	0.007
BTN3A1	2.07441	0.003
BTN3A1	2.67239	0.001
BTN3A2	4.26877	<0.001
BTN3A2	3.55319	<0.001
BTN3A3	3.58481	<0.001
BTN3A3	5.74007	<0.001
C19orf66	5.36879	<0.001
C19orf66	3.72279	<0.001
C19orf66	10.1784	<0.001
C1R	2.52019	<0.001
C1S	2.70333	0.003
C1S	3.22077	<0.001
C3AR1	1.85866	0.007
C5orf56	2.19964	0.001
C5orf56	2.49078	0.002
C5orf56	5.29036	<0.001
CARD16	11.3926	<0.001
CASP1	8.33356	<0.001
CASP1	11.1261	<0.001
CASP1	7.73595	<0.001
CASP1	9.45443	<0.001
CASP1	18.0671	<0.001
CASP4	2.02018	<0.001
CASP7	2.33165	<0.001
CCL5	2.73383	0.002
CCL5	2.04525	0.010
CCR1	5.44729	<0.001
CCR1	2.94652	0.001
CD274	3.24394	<0.001
CD55	2.18459	0.002
CEACAM1	3.95072	<0.001
CFB	8.65993	<0.001
CHMP5	1.93529	0.001
CLDN1	2.08227	<0.001
CLDN23	3.4907	<0.001
CLEC2B	3.54928	<0.001
CLEC7A	2.17559	0.006
CLIC2	2.17291	0.006
CMPK2	32.9485	<0.001
CNP	2.28611	<0.001
COL15A1	2.07294	0.003
CTSS	2.87243	0.001
CTSS	2.54317	0.001
CTSZ	1.89347	0.005
CX3CL1	2.03625	<0.001
CXCL10	31.9526	<0.001
CXCL11	43.9998	<0.001
CXCL11	44.2287	<0.001
CXCL16	1.95478	0.022
CYP4V2	2.41725	<0.001
DDX58	23.1201	<0.001
DDX58	18.0715	<0.001
DDX58	11.3508	<0.001
DDX60	6.94241	<0.001
DDX60L	4.37077	<0.001
DDX60L	11.6628	<0.001
DHRS2	2.96411	<0.001
DHRS2	6.9864	<0.001
DHX58	1.94909	0.003
DIEXF	1.91553	0.020
DLL1	2.44414	0.003
DSP	2.3413	<0.001
DTX3L	22.312	<0.001
ECM2	2.00181	0.006
EIF2AK2	3.96493	<0.001
EIF2AK2	3.66966	<0.001
EIF2AK2	3.9158	<0.001
ELOVL3	1.96783	0.002
EPSTI1	39.7727	<0.001
EPSTI1	28.5531	<0.001
ERAP1	2.2626	<0.001
ERAP1	3.36444	0.009
ERAP1	3.00008	<0.001
ERAP2	5.21148	<0.001
ERAP2	5.78987	<0.001
ERAP2	2.19157	0.008
ERG	1.9294	0.026
ETV7	1.87149	0.003
FAM26F	2.59778	0.001
FBXO6	2.53171	0.002
FNIP1	2.16734	0.019
FTSJD2	2.04503	<0.001
GBP1	10.5047	<0.001
GBP1	8.49067	<0.001
GBP1	7.2297	<0.001
GBP1	1.85015	0.014
GBP2	3.09854	0.003
GBP2	3.33367	0.001
GBP3	4.73983	<0.001
GCH1	4.42636	<0.001
GCNT1	1.81009	0.001
GDF15	1.80957	0.002
GIMAP2	3.61383	<0.001
GLRX	1.81638	0.001
GMPR	5.21262	<0.001
GNB4	2.27625	<0.001
GRIA1	2.22172	0.001
GRIA1	2.15058	0.019
H1F0	2.20748	<0.001
HCP5	2.03149	<0.001
HELZ2	5.22081	<0.001
HELZ2	1.94575	0.001
HERC5	56.942	<0.001
HERC6	43.414	<0.001
HES4	3.4313	<0.001
HIST1H2AC	2.2503	<0.001
HIST1H2BD	1.82647	0.003
HK2	2.0669	<0.001
HLA-A	5.08875	<0.001
HLA-A	5.27302	<0.001
HLA-B	6.42958	<0.001
HLA-B	7.80809	<0.001
HLA-B	6.26039	<0.001
HLA-C	9.65729	<0.001
HLA-C	4.60819	<0.001
HLA-C	9.09563	<0.001
HLA-C	8.50099	<0.001
HLA-E	3.00065	<0.001
HLA-E	3.14867	<0.001
HLA-E	4.14242	<0.001
HLA-F	5.42302	<0.001
HLA-F	5.44623	<0.001
HLA-G	4.17746	<0.001
HLA-G	5.32512	<0.001
HLA-G	6.16581	<0.001
HLA-G	3.87893	<0.001
HLA-J	2.49825	<0.001
IDO1	3.02001	<0.001
IFI16	3.9221	<0.001
IFI16	5.04548	<0.001
IFI16	4.38094	<0.001
IFI27	230.109	<0.001
IFI30	3.46334	<0.001
IFI35	18.9781	<0.001
IFI44	18.245	<0.001
IFI44	10.1788	<0.001
IFI44L	5.38204	<0.001
IFI6	49.8936	<0.001
IFIH1	14.554	<0.001
IFIH1	6.72133	<0.001
IFIH1	154.522	<0.001
IFIT1	66.5979	<0.001
IFIT2	17.6539	<0.001
IFIT2	46.2049	<0.001
IFIT3	31.8374	<0.001
IFIT3	38.994	<0.001
IFIT5	4.89665	<0.001
IFIT5	5.04002	<0.001
IFITM1	15.3061	<0.001
IFITM2	2.27739	<0.001
IFITM3	2.8919	<0.001
IGF1	1.80133	0.007
IL15	3.20377	0.003
IL18BP	2.80132	<0.001
IL20RB	2.67295	<0.001
IL4I1	1.96959	0.001
IL7	1.87528	0.001
INHBA	2.26241	0.046
INHBE	2.73764	0.008
IRF1	2.47373	<0.001
IRF1	2.30044	<0.001
IRF7	8.18166	<0.001
IRF9	4.88152	<0.001
ISG15	34.8145	<0.001
ISG20	10.0105	<0.001
ISG20	9.06447	<0.001
KIAA1755	3.00334	<0.001
KMO	1.83708	0.007
LAMP3	5.55074	<0.001
LAP3	4.87525	<0.001
LGALS3BP	13.5072	<0.001
LGMN	1.86205	<0.001
LNPEP	2.06822	0.008
LNPEP	1.9035	0.005
LOC100132707	1.85049	0.004
LOC100310756	1.93663	0.005
LOC100506274	2.28407	0.002
LOC100507463	7.65674	<0.001
LOC100507535	3.42406	<0.001
LOC283501	1.89705	0.001
LOC284561	2.00315	0.002
LOC339260	2.07639	0.004
LOC643401	1.85585	0.003
LY6E	2.7598	<0.001
LYSMD2	2.31736	0.002
MET	1.86996	0.005
MFNG	1.80785	0.002
MICB	3.13825	<0.001
MLKL	3.35202	<0.001
MMP13	3.02465	<0.001
MOCOS	2.36094	<0.001
MOV10	1.90615	0.002
MT1E	2.19273	0.001
MT1E	2.05338	0.004
MT1F	2.64557	<0.001
MT1H	3.18272	<0.001
MT1P2	2.80032	<0.001
MT1X	3.53473	<0.001
MT2A	3.41595	<0.001
MX1	90.5057	<0.001
MX2	19.7351	<0.001
MYD88	2.52905	<0.001
MYL12A	1.85501	0.005
1552703_s_at	12.5571	<0.001
1561180_at	1.99221	0.011
1563075_s_at	2.8077	0.010
1563357_at	1.89531	0.010
1566887_x_at	1.98248	0.002
201601_x_at	13.9044	<0.001
204820_s_at	3.89286	<0.001
205871_at	2.11134	0.001
208078_s_at	3.8729	<0.001
208523_x_at	1.817	0.015
209446_s_at	1.81426	0.011
214290_s_at	2.24279	<0.001
214455_at	2.19611	0.004
214808_at	2.6731	0.005
214995_s_at	2.28863	0.001
216565_x_at	4.22601	<0.001
217604_at	2.0321	<0.001
218280_x_at	2.11959	<0.001
219545_at	1.81052	0.004
220445_s_at	2.51786	0.012
221044_s_at	6.23446	<0.001
222631_at	1.9658	<0.001
224175_s_at	2.16554	0.001
226040_at	2.48233	<0.001
226725_at	2.16751	<0.001
230233_at	1.94435	0.006
230314_at	7.89377	<0.001
232150_at	2.19711	<0.001
232375_at	5.46114	0.001
232544_at	1.91729	0.017
232615_at	2.00585	0.003
233050_at	2.70523	<0.001
235157_at	8.00317	<0.001
235456_at	3.33278	<0.001
235543_at	1.96116	0.003
235681_at	3.05118	<0.001
236692_at	1.83885	0.003
237105_at	2.45541	0.001
238743_at	2.66587	0.002
239587_at	21.5006	<0.001
239979_at	5.03567	<0.001
239988_at	1.9164	0.004
240382_at	2.54642	0.001
241916_at	10.1866	<0.001
241956_at	1.91184	0.003
242667_at	2.00108	0.002
242878_at	3.27519	<0.001
243271_at	4.44572	<0.001
243299_at	2.15833	0.008
243576_at	2.90254	0.002
58916_at	2.82816	<0.001
NAMPT	2.09779	0.011
NAPA	1.80854	0.009
NLRC5	7.17052	<0.001
NMI	8.08206	<0.001
NOD2	1.85239	<0.001
NT5C3	2.96374	<0.001
NT5E	1.88637	0.023
NT5E	2.06804	<0.001
OAS1	62.0815	<0.001
OAS1	87.76	<0.001
OAS2	28.0319	<0.001
OAS2	3.28187	<0.001
OAS2	25.2935	<0.001
OAS3	13.2594	<0.001
OAS3	5.92182	<0.001
OASL	11.0198	<0.001
OASL	7.59521	<0.001
OPTN	1.96823	<0.001
OR52K3P	3.44976	<0.001
OSMR	2.39586	0.005
PARP12	14.5239	<0.001
PARP14	13.1972	<0.001
PARP6	1.83313	0.005
PARP9	15.413	<0.001
PARP9	3.8	<0.001
PATL1	1.86217	<0.001
PCGF5	2.0712	0.001
PCGF5	2.08326	<0.001
PCGF5	2.24699	<0.001
PCGF5	2.47727	0.004
PDZD2	2.12667	0.001
PHF11	4.00502	<0.001
PHF11	2.06367	0.001
PIK3AP1	6.27987	<0.001
PLA1A	2.29754	<0.001
PLEKHG4B	1.94885	0.022
PLSCR1	7.95336	<0.001
PLSCR1	8.474	<0.001
PML	2.35821	0.001
PML	1.81863	0.002
PML	2.45212	<0.001
PML	2.40439	<0.001
PNPT1	4.66353	<0.001
PPM1K	3.2372	<0.001
PPM1K	3.74531	<0.001
PPM1K	4.43923	<0.001
PPM1K	2.48793	0.001
PSMB8	12.042	<0.001
PSMB9	32.3745	<0.001
PSME1	2.49625	<0.001
PSME2	2.49679	<0.001
RABGAP1L	1.97759	0.001
RABGAP1L	2.05548	0.003
RARRES3	4.10917	<0.001
RASGRP3	2.82205	0.001
RBCK1	2.09249	<0.001
RBM43	1.87695	<0.001
RBM43	3.20213	<0.001
RET	2.53428	<0.001
RHOC	2.02779	0.008
RIMBP2	1.94972	0.002
RIMS2	2.41938	0.001
RNF19B	2.04094	0.001
RNF19B	2.13928	0.006
RNF213	7.63274	<0.001
RNF213	7.79807	<0.001
RNF213	4.51098	<0.001
RNF213	7.91267	<0.001
RNF213	6.63729	<0.001
RNF213	3.37019	<0.001
RSAD2	66.8329	<0.001
RSAD2	91.6345	<0.001
RTP4	12.4157	<0.001
SAMD9	30.3621	<0.001
SAMD9	149.901	<0.001
SAMD9L	16.9026	<0.001
SAMD9L	9.08073	<0.001
SAMD9L	18.7899	<0.001
SAMHD1	19.6593	<0.001
SAMHD1	20.08	<0.001
SAMHD1	13.9678	<0.001
SAMHD1	12.7569	<0.001
SAMHD1	11.8726	<0.001
SCARB2	1.8953	<0.001
SCARB2	1.91421	0.002
SCIN	1.89747	0.011
SDPR	1.83802	0.012
SECTM1	3.2291	<0.001
SELL	1.92411	0.015
SERPINB9	2.37674	<0.001
SERPING1	3.19261	<0.001
SLC15A3	8.23344	<0.001
SLC16A3	2.49958	0.001
SLC16A3	2.48915	0.005
SLC25A28	1.84582	0.004
SLC25A28	1.87155	0.001
SLC2A12	1.80889	0.010
SLC44A1	1.94163	0.004
SLC8A1	1.84832	0.001
SLFN5	3.09455	0.004
SLFN5	2.70341	0.002
SLFN5	2.25473	<0.001
SLFN5	2.10144	<0.001
SMCHD1	1.86592	0.002
SP100	8.23813	<0.001
SP100	9.77405	<0.001
SP100	15.3707	<0.001
SP100	4.19919	<0.001
SP100	16.159	<0.001
SP100	4.2175	<0.001
SP110	8.78399	<0.001
SP110	8.35496	<0.001
SP110	10.9608	<0.001
SP110	13.2967	<0.001
SP110	17.985	<0.001
SP140L	3.39946	<0.001
SPATS2L	2.3186	0.002
SPATS2L	2.19767	<0.001
SPTBN5	1.98304	0.002
SQRDL	3.16938	<0.001
STAT1	7.63299	<0.001
STAT1	15.9315	<0.001
STAT1	8.24534	<0.001
STAT1	13.5971	<0.001
STAT1	10.9776	<0.001
STAT1	9.94106	<0.001
STAT2	3.09088	<0.001
STC2	2.14513	0.001
STON2	2.6467	<0.001
STON2	2.13014	0.002
TAP1	18.3743	<0.001
TAP2	6.80615	<0.001
TAP2	2.05628	0.001
TAP2	12.1324	<0.001
TAPBP	2.33716	0.001
TAPBPL	2.18603	0.019
TAPBPL	2.05772	<0.001
TDRD7	13.1673	<0.001
TGFB2	1.98496	0.003
TGM2	1.92332	0.003
TLR3	11.2072	<0.001
TMEM140	2.47502	<0.001
TMEM62	2.14782	0.001
TNFAIP6	2.10875	<0.001
TNFAIP6	1.93853	0.001
TNFSF10	11.2574	<0.001
TNFSF10	13.9596	<0.001
TNFSF10	13.2296	<0.001
TNFSF13B	6.04876	<0.001
TNFSF13B	13.9901	<0.001
TPD52	1.89667	0.032
TRANK1	2.47407	<0.001
TREX1	2.3186	<0.001
TRIM14	2.53294	0.002
TRIM14	9.04465	<0.001
TRIM21	3.70507	<0.001
TRIM22	4.22008	<0.001
TRIM25	2.08129	0.001
TRIM25	6.42435	<0.001
TRIM38	2.55972	<0.001
TRIM38	2.89768	<0.001
TRIM38	3.17025	0.001
TRIM38	2.15478	0.003
TRIM5	1.92829	0.001
TRIM5	1.83487	0.024
TRIM56	2.88935	<0.001
TRIM6	2.37271	<0.001
TRIM69	3.79041	<0.001
TXNIP	2.67795	<0.001
TXNIP	2.41907	<0.001
TXNIP	2.59396	<0.001
UBA7	4.02423	<0.001
UBA7	4.77587	<0.001
UBE2L6	5.10622	<0.001
USP18	21.9621	<0.001
VDR	1.86621	0.005
VSIG10L	1.91134	0.012
WARS	3.26407	<0.001
WARS	3.17649	<0.001
WDFY1	1.96107	<0.001
XAF1	79.4844	<0.001
XAF1	48.3027	<0.001
XAF1	4.33484	<0.001
ZC3HAV1	4.46132	<0.001
ZC3HAV1	6.49076	<0.001
ZC3HAV1	3.95134	<0.001
ZCCHC2	2.66132	<0.001
ZCCHC2	2.73954	<0.001
ZNFX1	3.87875	<0.001
ACO1	0.297569	<0.001
AGO1	0.389072	<0.001
AGTR1	0.513571	0.001
AGTR1	0.520784	0.002
ARHGAP28	0.547587	0.002
ARRB1	0.524562	0.004
ATP5E	0.552576	0.004
ATP6	0.519134	0.001
BICD1	0.526641	0.002
C7orf41	0.318245	<0.001
CDH8	0.553439	0.001
CLN8	0.371805	0.002
CLN8	0.242724	0.001
DANCR	0.518273	<0.001
EDN3	0.533667	0.004
EIF3L	0.54087	0.001
FABP4	0.472368	0.013
FAM172A	0.551533	0.002
GABRR1	0.459628	<0.001
GLS	0.446409	0.001
GLS	0.408242	0.001
GLS	0.408747	0.001
HSD17B14	0.501986	0.020
HSD17B14	0.422933	0.002
HSD17B14	0.464744	0.003
ITGA8	0.544585	0.004
KCNK2	0.530623	0.013
KDM5B-AS1	0.539113	<0.001
LINC00622	0.336866	<0.001
LINC00645	0.443294	0.001
LOC100507303	0.517518	0.001
LOC338620	0.508799	0.001
LONRF2	0.228468	<0.001
LONRF2	0.380606	0.001
LRPAP1	0.524301	0.001
LRRC3B	0.516388	<0.001
1556216_s_at	0.542018	0.001
1556306_at	0.374457	<0.001
1558170_at	0.473636	0.006
1558605_at	0.442524	<0.001
1559116_s_at	0.493686	0.001
1561511_at	0.522059	<0.001
210292_s_at	0.425961	<0.001
213486_at	0.481893	<0.001
215128_at	0.406304	0.001
215306_at	0.451671	<0.001
223707_at	0.325239	<0.001
224763_at	0.515395	0.001
226587_at	0.491949	0.001
226591_at	0.426434	0.004
228370_at	0.482926	<0.001
228740_at	0.244714	<0.001
229544_at	0.363903	<0.001
230248_x_at	0.444229	0.001
231047_at	0.533769	0.008
235679_at	0.501424	0.002
236032_at	0.539641	0.002
236330_at	0.430821	<0.001
237390_at	0.454761	<0.001
237419_at	0.471052	0.002
238824_at	0.425033	0.001
241156_at	0.492395	0.001
241407_at	0.520099	0.031
241772_at	0.541586	0.002
241873_at	0.501251	0.001
242523_at	0.555464	0.002
242928_at	0.509108	0.001
243918_at	0.430962	0.002
NAA38	0.537888	0.003
NANOS1	0.515863	0.002
NFYA	0.450705	0.004
NFYA	0.240994	<0.001
OTUD3	0.495862	0.002
PAR5	0.328357	0.005
PCBD2	0.52831	<0.001
PCDH20	0.493073	<0.001
PCDP1	0.515437	0.014
PDE1A	0.541105	0.009
PDE1A	0.495382	0.001
PGAP1	0.54972	0.003
PI15	0.505545	<0.001
PTGFR	0.496969	0.002
PTGFR	0.394323	0.007
RPS15A	0.543243	0.001
SCN4B	0.512115	0.002
SCN7A	0.517139	<0.001
SLC1A6	0.521361	0.007
SMEK2	0.510963	0.002
SPAG16	0.540707	0.005
STEAP4	0.483682	0.003
STRBP	0.317243	<0.001
THEMIS	0.464728	0.003
TLE2	0.549704	<0.001
TLL2	0.516567	<0.001
TNFRSF10D	0.390909	0.002
TNFRSF10D	0.204534	<0.001
